# Supplementary material for: Integrated In Silico and In Vivo Evaluation of a Tetravalent SARS-CoV-2 RBD–Fc Fusion Vaccine with Broad Cross-Variant Antibody Responses
Source: Vaccines (Basel). 2025 Dec 15;13(12):1244. doi: 10.3390/vaccines13121244 (PMC12737504; doi:10.3390/vaccines13121244)
Supplement: Supplementary file 1 [file vaccines-13-01244-s001.zip]

Archive with 1 entries (1 files):
- vaccines-4017403-Supplementary.pdf
